# Supplementary material for: Intention to Inform Relatives, Rates of Cascade Testing, and Preference for Patient-Mediated Communication in Families Concerned with Hereditary Breast and Ovarian Cancer and Lynch Syndrome: The Swiss CASCADE Cohort
Source: Cancers (Basel). 2022 Mar 23;14(7):1636. doi: 10.3390/cancers14071636 (PMC8997156; doi:10.3390/cancers14071636)
Supplement: Supplementary file 1 [file cancers-14-01636-s001.zip]

Archive with 1 entries (1 files):
- cancers-1640627-supplementary.pdf
